# Supplementary material for: Evaluation of data driven low-rank matrix factorization for accelerated solutions of the Vlasov equation
Source: PLoS One. 2025 Jun 9;20(6):e0325304. doi: 10.1371/journal.pone.0325304 (PMC12148180; doi:10.1371/journal.pone.0325304)
Supplement: S1 Code Link — The code used to generate the data, some of the generated data itself, and all model-related code (training, inference, analysis, comparison) is publicly available on Github: https://github.com/Chocbanana/Research-Becker-Group. (TXT) [file pone.0325304.s003.txt]

https://github.com/Chocbanana/Research-Becker-Group
